# Supplementary material for: COVID-19 Testing Strategies for K-12 Schools in California: A Cost-Effectiveness Analysis
Source: Int J Environ Res Public Health. 2022 Jul 30;19(15):9371. doi: 10.3390/ijerph19159371 (PMC9367893; doi:10.3390/ijerph19159371)
Supplement: Supplementary file 1 [file ijerph-19-09371-s001.zip]

Archive with 1 entries (1 files):
- ijerph-1806604-supplementary.pdf
